# Supplementary material for: Persistence of SARS-CoV-2-IgG antibody durability in convalescent COVID-19 patients 6 months after the natural infection
Source: Front Med (Lausanne). 2025 Aug 11;12:1623509. doi: 10.3389/fmed.2025.1623509 (PMC12375572; doi:10.3389/fmed.2025.1623509)
Supplement: Supplementary file 1 [file Data_Sheet_1.zip]

Archive with 3 entries (2 files):
- Supplementary file/
- Supplementary file/Supplementary Figures-revised.docx
- Supplementary file/Supplementary Tables.xlsx
