# Supplementary material for: Persistence of SARS-CoV-2-IgG antibody durability in convalescent COVID-19 patients 6 months after the natural infection
Source: Front Med (Lausanne). 2025 Aug 11;12:1623509. doi: 10.3389/fmed.2025.1623509 (PMC12375572; doi:10.3389/fmed.2025.1623509)
Supplement: Supplementary file 1 [file Data_Sheet_1.zip › Supplementary file/Supplementary Tables.xlsx]

## Sheet: Contents description
Contents
	S. Table 1. Correlation among IgG with basic phenotypes(age, sex, severity)
	S. Table 2. Single factor correlation analysis between IgG level and laboratory traits in recovery period.

## Sheet: S. Table 1
S. Table 1. Correlation among IgG with basic phenotypes(age, sex, severity)
IgG vs age
r.pearson	p.pearson
0.088644	0.0365
IgG vs severity
mean in group severe	mean in group moderate	p.mann
2.28774	2.00544	0.012497
IgG vs sex
mean in group male	mean in group female	p.mann
2.0528	2.06844	0.844
age vs severity
mean in group severe	mean in group moderate	p.mann
61	57	0.001782
sex vs severity
frequency of severe in male	frequency of severe in female	p.chi
0.238739	0.176119	0.089635
interaction analysis
formula	IgG ~ age*severity
p.age	0.036467
p.severity	0.148008
p.age*severity	0.895126
mediation analysis
outcome variable	IgG level
mediator variable	severity
independant variable	age
formula for mediator	glm(severity~age, family=binomial)
formula for outcome	glm(IgG~age+severity)
pValue for average mediation effect	1

## Sheet: S. Table 2
S. Table 2. Single factor correlation analysis between IgG level and laboratory traits in recovery period.
feature1	feature2	r. pearson	p. pearson	fdr
Creatine kinase*	IgG*	0.13389	0.00157024	0.0675205
D-dimer*	IgG*	0.113697	0.00812085	0.174598
T-Cell %	IgG*	-0.100954	0.017358	0.203
Serum uric acid	IgG*	0.0980339	0.0208945	0.203
Aspartate aminotransferase*	IgG*	0.0959495	0.0237877	0.203
Lactate dehydrogenase*	IgG*	0.0907629	0.0325309	0.203
Prothrombin activity	IgG*	0.0915755	0.0330466	0.203
Prothrombin time*	IgG*	-0.0865642	0.0439654	0.236314
International normalized ratio*	IgG*	-0.0834003	0.0520972	0.248909
CD3+/CD8+ lymphocyte count	IgG*	-0.0755362	0.0753967	0.324206
NK-cell %	IgG*	0.073438	0.0838954	0.327955
α-Hydroxybutyric*	IgG*	0.0608453	0.152283	0.531562
CD3+/CD4+ lymphocyte perentage	IgG*	-0.0595844	0.160976	0.531562
Fasting Blood Glucose*	IgG*	0.0557341	0.189835	0.531562
Blood urea nitrogen*	IgG*	-0.0525974	0.216022	0.531562
Total protein	IgG*	0.0523448	0.218239	0.531562
B-cell %	IgG*	0.0521423	0.220027	0.531562
Direct bilirubin*	IgG*	0.0518627	0.222514	0.531562
Total bilirubin*	IgG*	0.0412373	0.332192	0.712427
Neutrophil count	IgG*	-0.0410462	0.33444	0.712427
Total T lymphocyte count	IgG*	-0.039916	0.34793	0.712427
Indirect bilirubin*	IgG*	0.0366801	0.38843	0.75819
CD3+/CD8+ lymphocyte count	IgG*	-0.035375	0.405543	0.75819
White blood cell count	IgG*	-0.0329448	0.438584	0.766882
Platelet count	IgG*	-0.031858	0.453844	0.766882
NK-cell*	IgG*	0.0301688	0.478145	0.766882
ALT*	IgG*	0.0299373	0.48153	0.766882
B lymphocyte count*	IgG*	0.0251594	0.554204	0.851099
CD3+/CD4+ lymphocyte count	IgG*	-0.0238318	0.575306	0.85304
Albumin	IgG*	0.0210903	0.620043	0.888728
C-reactive protein*	IgG*	0.0177274	0.676882	0.938901
Thrombin time	IgG*	0.014853	0.729846	0.98073
Serum amyloid A*	IgG*	0.0115912	0.785265	0.999911
Albumin/globulin ratio	IgG*	0.00610027	0.885982	0.999911
Lymphocyte count	IgG*	-0.00592812	0.889179	0.999911
Hemoglobin	IgG*	0.00577176	0.892084	0.999911
Activated partial thromboplastin time	IgG*	0.00518071	0.90413	0.999911
Lymphocyte count	IgG*	-0.00476969	0.910733	0.999911
Neutrophil percentage	IgG*	-0.00365477	0.93154	0.999911
Lymphocyte percentage	IgG*	-0.00350344	0.934369	0.999911
Globulin	IgG*	-0.00201514	0.962221	0.999911
Serum creatinine*	IgG*	0.000451555	0.991531	0.999911
Fibrinogen*	IgG*	-4.7821e-06	0.999911	0.999911
* Data was log-transformed for analysis
